# Supplementary material for: A Reusable Efficient Green Catalyst of 2D Cu-MOF for the Click and Knoevenagel Reaction
Source: Molecules. 2021 Aug 31;26(17):5296. doi: 10.3390/molecules26175296 (PMC8434330; doi:10.3390/molecules26175296)
Supplement: Supplementary file 1 [file molecules-26-05296-s001.zip]

Archive with 1 entries (1 files):
- molecules-1337207-supplementary.pdf
